# Supplementary material for: Two pursuit strategies for a single sensorimotor control task in blowfly
Source: Sci Rep. 2020 Nov 27;10:20762. doi: 10.1038/s41598-020-77607-9 (PMC7695743; doi:10.1038/s41598-020-77607-9)
Supplement: Supplementary file 2 — Supplementary Information 2. [file 41598_2020_77607_MOESM2_ESM.zip]

Archive with 5 entries (5 files):
- movies/capture10.avi
- movies/capture17.avi
- movies/capture3.avi
- movies/capture8.avi
- movies/capture9.avi
